# Supplementary material for: Genetic differentiation of Xylella fastidiosa following the introduction into Taiwan
Source: Microb Genom. 2021 Dec 13;7(12):000727. doi: 10.1099/mgen.0.000727 (PMC8767338; doi:10.1099/mgen.0.000727)
Supplement: Supplementary material 2 [file mgen-7-0727-s002.xlsx]

## Sheet: Metadata
Table S1. Metadata of all Xylella isolates included in this study.
Isolate Name	Species	Host	Latitude (DD)	Longitude (DD)	Altitude (m.a.s.l)	Isolation Year	Geographical Origin	Sequence Type	NCBI BioSample
XF68	Xylella fastidiosa subsp. fastidiosa	Psidium sp.	9.98102	-84.0047	1385	2012	Costa Rica, Coronado	ST33	SAMN12994817
XF73	Xylella fastidiosa subsp. fastidiosa	Coffea sp.	9.97418	-84.0916	1123	2016	Costa Rica, Santa Rosa	ST21	SAMN12994821
XF1110	Xylella fastidiosa subsp. fastidiosa	Vinca sp.	9.84926	-84.3044	1102	2017	Costa Rica, Santiago	Unknown	SAMN12994828
XYL2055	Xylella fastidiosa subsp. fastidiosa	Vitis vinifera	-	-	-	2017	Spain, Mallorca	ST1	SAMN09767242
XYL1732	Xylella fastidiosa subsp. fastidiosa	Vitis vinifera	-	-	-	2017	Spain, Mallorca	ST1	SAMN09767243
TPD3	Xylella fastidiosa subsp. fastidiosa	Vitis sp.	24.3159	120.698	200	2012	Taiwan, Taichung, Houli District	ST2	SAMN12097273
TPD4	Xylella fastidiosa subsp. fastidiosa	Vitis sp.	24.3312	120.701	269	2012	Taiwan, Taichung, Houli District	ST2	SAMN12097274
GV210	Xylella fastidiosa subsp. fastidiosa	Vitis vinifera	24.4893	120.68	16	2015	Taiwan, Maoli, Tongxiao Township	ST2	SAMN18344333
GV215	Xylella fastidiosa subsp. fastidiosa	Vitis vinifera	24.3167	120.717	227	2017	Taiwan, Taichung, Houli District	ST2	SAMN18344334
GV216	Xylella fastidiosa subsp. fastidiosa	Vitis vinifera	24.3167	120.717	227	2017	Taiwan, Taichung, Houli District	ST2	SAMN18344335
GV219	Xylella fastidiosa subsp. fastidiosa	Vitis vinifera	24.3318	120.653	149	2017	Taiwan, Taichung, Waipu District	ST2	SAMN18344336
GV220	Xylella fastidiosa subsp. fastidiosa	Vitis vinifera	24.3318	120.653	149	2017	Taiwan, Taichung, Waipu District	ST2	SAMN18344337
GV221	Xylella fastidiosa subsp. fastidiosa	Vitis vinifera	24.3318	120.653	149	2017	Taiwan, Taichung, Waipu District	ST2	SAMN18344338
GV222	Xylella fastidiosa subsp. fastidiosa	Vitis vinifera	24.3318	120.653	149	2017	Taiwan, Taichung, Waipu District	ST2	SAMN18344339
GV225	Xylella fastidiosa subsp. fastidiosa	Vitis vinifera	24.3318	120.653	149	2017	Taiwan, Taichung, Waipu District	Unknown	SAMN18344340
GV229	Xylella fastidiosa subsp. fastidiosa	Vitis vinifera	24.3318	120.653	149	2017	Taiwan, Taichung, Waipu District	ST2	SAMN18344341
GV230	Xylella fastidiosa subsp. fastidiosa	Vitis vinifera	24.3318	120.653	149	2018	Taiwan, Taichung, Waipu District	ST2	SAMN15783671
GV231	Xylella fastidiosa subsp. fastidiosa	Vitis vinifera	24.3318	120.653	149	2018	Taiwan, Taichung, Waipu District	ST2	SAMN18344342
GV232	Xylella fastidiosa subsp. fastidiosa	Vitis vinifera	24.3318	120.653	149	2018	Taiwan, Taichung, Waipu District	ST2	SAMN18344343
GV233	Xylella fastidiosa subsp. fastidiosa	Vitis vinifera	24.3318	120.653	149	2018	Taiwan, Taichung, Waipu District	ST2	SAMN18344344
GV234	Xylella fastidiosa subsp. fastidiosa	Vitis vinifera	24.3318	120.653	149	2018	Taiwan, Taichung, Waipu District	ST2	SAMN18344345
GV235	Xylella fastidiosa subsp. fastidiosa	Vitis vinifera	24.3318	120.653	149	2018	Taiwan, Taichung, Waipu District	ST2	SAMN18344346
GV236	Xylella fastidiosa subsp. fastidiosa	Vitis vinifera	24.3318	120.653	149	2018	Taiwan, Taichung, Waipu District	ST2	SAMN18344347
GV237	Xylella fastidiosa subsp. fastidiosa	Vitis vinifera	24.3318	120.653	149	2018	Taiwan, Taichung, Waipu District	ST2	SAMN18344348
GV238	Xylella fastidiosa subsp. fastidiosa	Vitis vinifera	24.3318	120.653	149	2018	Taiwan, Taichung, Waipu District	ST2	SAMN18344349
GV239	Xylella fastidiosa subsp. fastidiosa	Vitis vinifera	24.3318	120.653	149	2018	Taiwan, Taichung, Waipu District	ST2	SAMN18344350
GV240	Xylella fastidiosa subsp. fastidiosa	Vitis vinifera	24.3318	120.653	149	2018	Taiwan, Taichung, Waipu District	ST2	SAMN18344351
GV241	Xylella fastidiosa subsp. fastidiosa	Vitis vinifera	24.3318	120.653	149	2018	Taiwan, Taichung, Waipu District	ST2	SAMN18344352
GV244	Xylella fastidiosa subsp. fastidiosa	Vitis vinifera	24.3318	120.653	149	2018	Taiwan, Taichung, Waipu District	ST2	SAMN18344353
GV245	Xylella fastidiosa subsp. fastidiosa	Vitis vinifera	24.3318	120.653	149	2018	Taiwan, Taichung, Waipu District	ST2	SAMN18344354
GV248	Xylella fastidiosa subsp. fastidiosa	Vitis vinifera	24.3318	120.653	149	2019	Taiwan, Taichung, Waipu District	ST2	SAMN18344355
GV249	Xylella fastidiosa subsp. fastidiosa	Vitis vinifera	24.3318	120.653	149	2019	Taiwan, Taichung, Waipu District	ST2	SAMN18344356
GV252	Xylella fastidiosa subsp. fastidiosa	Vitis vinifera	24.3318	120.653	149	2019	Taiwan, Taichung, Waipu District	ST2	SAMN18344357
GV253	Xylella fastidiosa subsp. fastidiosa	Vitis vinifera	24.3318	120.653	149	2019	Taiwan, Taichung, Waipu District	ST2	SAMN18344358
GV263	Xylella fastidiosa subsp. fastidiosa	Vitis vinifera	24.3318	120.653	149	2019	Taiwan, Taichung, Waipu District	ST2	SAMN18344359
GV264	Xylella fastidiosa subsp. fastidiosa	Vitis vinifera	24.3318	120.653	149	2019	Taiwan, Taichung, Waipu District	ST2	SAMN18344360
GV265	Xylella fastidiosa subsp. fastidiosa	Vitis vinifera	24.3318	120.653	149	2019	Taiwan, Taichung, Waipu District	ST2	SAMN18344361
GV266	Xylella fastidiosa subsp. fastidiosa	Vitis vinifera	24.3113	120.826	341	2019	Taiwan, Maoli, Zhoulan Township	ST2	SAMN18344362
Temecula1	Xylella fastidiosa subsp. fastidiosa	Vitis vinifera	33.487	-117.144	304	1998	USA, California	ST1	SAMN02603844
Stags_Leap	Xylella fastidiosa subsp. fastidiosa	Vitis vinifera	38.2975	-122.287	6	2005	USA, California	ST1	SAMN04485942
CFBP8351	Xylella fastidiosa subsp. fastidiosa	Vitis vinifera	-	-	-	1993	USA, California	ST1	SAMN07999362
CV23	Xylella fastidiosa subsp. fastidiosa	Vitis vinifera	38.2661	-122.456	13	2012	USA, California	ST1	SAMN09941404
Napa1	Xylella fastidiosa subsp. fastidiosa	Vitis vinifera	38.2975	-122.287	6	2015	USA, California	ST1	SAMN09941406
RACD01AC	Xylella fastidiosa subsp. fastidiosa	Vitis vinifera	38.2661	-122.456	13	2012	USA, California	ST1	SAMN09941408
RACD01AE	Xylella fastidiosa subsp. fastidiosa	Vitis vinifera	38.2661	-122.456	13	2012	USA, California	ST1	SAMN09941409
RACD01AF	Xylella fastidiosa subsp. fastidiosa	Vitis vinifera	38.2661	-122.456	13	2012	USA, California	ST1	SAMN09941410
RACD01AG	Xylella fastidiosa subsp. fastidiosa	Vitis vinifera	38.2661	-122.456	13	2012	USA, California	ST1	SAMN09941411
RACD01AH	Xylella fastidiosa subsp. fastidiosa	Vitis vinifera	38.2661	-122.456	13	2012	USA, California	ST1	SAMN09941412
RACD01AI	Xylella fastidiosa subsp. fastidiosa	Vitis vinifera	38.2661	-122.456	13	2012	USA, California	ST1	SAMN09941413
SLO	Xylella fastidiosa subsp. fastidiosa	Vitis vinifera	35.2828	-120.66	73	1994	USA, California	ST1	SAMN09941414
STL	Xylella fastidiosa subsp. fastidiosa	Vitis vinifera	38.2975	-122.287	6	1998	USA, California	ST1	SAMN09941416
Hopland	Xylella fastidiosa subsp. fastidiosa	Vitis vinifera	39.3077	-123.799	42	Unknown	USA, California	Unknown	SAMN09941433
Silverado	Xylella fastidiosa subsp. fastidiosa	Vitis vinifera	38.2975	-122.287	6	Unknown	USA, California	Unknown	SAMN09941436
Je1	Xylella fastidiosa subsp. fastidiosa	Vitis vinifera	34.6551	-120.336	136	2016	USA, California	ST1	SAMN10358662
Je10	Xylella fastidiosa subsp. fastidiosa	Vitis vinifera	38.6853	-122.952	48	2016	USA, California	ST1	SAMN10358663
Je100	Xylella fastidiosa subsp. fastidiosa	Vitis vinifera	33.5226	-117.063	439	2016	USA, California	ST1	SAMN10358664
Je101	Xylella fastidiosa subsp. fastidiosa	Vitis vinifera	33.5226	-117.063	439	2016	USA, California	ST1	SAMN10358665
Je102	Xylella fastidiosa subsp. fastidiosa	Vitis vinifera	33.5381	-117.088	349	2016	USA, California	ST1	SAMN10358666
Je103	Xylella fastidiosa subsp. fastidiosa	Vitis vinifera	33.5381	-117.088	349	2016	USA, California	ST1	SAMN10358667
Je104	Xylella fastidiosa subsp. fastidiosa	Vitis vinifera	33.5381	-117.088	349	2016	USA, California	ST1	SAMN10358668
Je105	Xylella fastidiosa subsp. fastidiosa	Vitis vinifera	33.5513	-117.02	482	2016	USA, California	ST1	SAMN10358669
Je106	Xylella fastidiosa subsp. fastidiosa	Vitis vinifera	33.5513	-117.02	482	2016	USA, California	ST1	SAMN10358670
Je107	Xylella fastidiosa subsp. fastidiosa	Vitis vinifera	33.5513	-117.02	482	2016	USA, California	ST1	SAMN10358671
Je108	Xylella fastidiosa subsp. fastidiosa	Vitis vinifera	33.5513	-117.02	482	2016	USA, California	ST1	SAMN10358672
Je109	Xylella fastidiosa subsp. fastidiosa	Vitis vinifera	33.5283	-117.052	412	2016	USA, California	ST1	SAMN10358673
Je11	Xylella fastidiosa subsp. fastidiosa	Vitis vinifera	38.6853	-122.952	48	2016	USA, California	ST1	SAMN10358674
Je110	Xylella fastidiosa subsp. fastidiosa	Vitis vinifera	33.5283	-117.052	412	2016	USA, California	ST1	SAMN10358675
Je111	Xylella fastidiosa subsp. fastidiosa	Vitis vinifera	33.5283	-117.052	412	2016	USA, California	ST1	SAMN10358676
Je112	Xylella fastidiosa subsp. fastidiosa	Vitis vinifera	33.5283	-117.052	412	2016	USA, California	ST1	SAMN10358677
Je113	Xylella fastidiosa subsp. fastidiosa	Vitis vinifera	38.4061	-122.341	27	2016	USA, California	ST1	SAMN10358678
Je114	Xylella fastidiosa subsp. fastidiosa	Vitis vinifera	38.3544	-122.327	30	2016	USA, California	ST1	SAMN10358679
Je115	Xylella fastidiosa subsp. fastidiosa	Vitis vinifera	38.3544	-122.327	30	2016	USA, California	ST1	SAMN10358680
Je116	Xylella fastidiosa subsp. fastidiosa	Vitis vinifera	33.5381	-117.088	349	2016	USA, California	ST1	SAMN10358681
Je117	Xylella fastidiosa subsp. fastidiosa	Vitis vinifera	33.5283	-117.052	412	2016	USA, California	ST1	SAMN10358682
Je118	Xylella fastidiosa subsp. fastidiosa	Vitis vinifera	33.5587	-117.011	510	2016	USA, California	ST1	SAMN10358683
Je119	Xylella fastidiosa subsp. fastidiosa	Vitis vinifera	33.5587	-117.011	510	2016	USA, California	ST1	SAMN10358684
Je12	Xylella fastidiosa subsp. fastidiosa	Vitis vinifera	38.6853	-122.952	48	2016	USA, California	ST1	SAMN10358685
Je120	Xylella fastidiosa subsp. fastidiosa	Vitis vinifera	33.5587	-117.011	510	2016	USA, California	ST1	SAMN10358686
Je121	Xylella fastidiosa subsp. fastidiosa	Vitis vinifera	33.5587	-117.011	510	2016	USA, California	ST1	SAMN10358687
Je122	Xylella fastidiosa subsp. fastidiosa	Vitis vinifera	33.5587	-117.011	510	2016	USA, California	ST1	SAMN10358688
Je13	Xylella fastidiosa subsp. fastidiosa	Vitis vinifera	38.6853	-122.952	48	2016	USA, California	ST1	SAMN10358689
Je14	Xylella fastidiosa subsp. fastidiosa	Vitis vinifera	38.6853	-122.952	48	2016	USA, California	ST1	SAMN10358690
Je15	Xylella fastidiosa subsp. fastidiosa	Vitis vinifera	38.6853	-122.952	48	2016	USA, California	ST1	SAMN10358691
Je16	Xylella fastidiosa subsp. fastidiosa	Vitis vinifera	38.6853	-122.952	48	2016	USA, California	ST1	SAMN10358692
Je17	Xylella fastidiosa subsp. fastidiosa	Vitis vinifera	38.6853	-122.952	48	2016	USA, California	ST1	SAMN10358693
Je18	Xylella fastidiosa subsp. fastidiosa	Vitis vinifera	38.6853	-122.952	48	2016	USA, California	ST1	SAMN10358694
Je19	Xylella fastidiosa subsp. fastidiosa	Vitis vinifera	38.6853	-122.952	48	2016	USA, California	ST1	SAMN10358695
Je2	Xylella fastidiosa subsp. fastidiosa	Vitis vinifera	34.6649	-120.354	121	2016	USA, California	ST1	SAMN10358696
Je20	Xylella fastidiosa subsp. fastidiosa	Vitis vinifera	38.6853	-122.952	48	2016	USA, California	ST1	SAMN10358697
Je21	Xylella fastidiosa subsp. fastidiosa	Vitis vinifera	38.6853	-122.952	48	2016	USA, California	ST1	SAMN10358698
Je22	Xylella fastidiosa subsp. fastidiosa	Vitis vinifera	38.4873	-122.535	540	2016	USA, California	ST1	SAMN10358699
Je23	Xylella fastidiosa subsp. fastidiosa	Vitis vinifera	38.4873	-122.535	540	2016	USA, California	ST1	SAMN10358700
Je24	Xylella fastidiosa subsp. fastidiosa	Vitis vinifera	38.4873	-122.535	540	2016	USA, California	ST1	SAMN10358701
Je25	Xylella fastidiosa subsp. fastidiosa	Vitis vinifera	38.4873	-122.535	540	2016	USA, California	ST1	SAMN10358702
Je26	Xylella fastidiosa subsp. fastidiosa	Vitis vinifera	38.4873	-122.535	540	2016	USA, California	ST1	SAMN10358703
Je27	Xylella fastidiosa subsp. fastidiosa	Vitis vinifera	38.4873	-122.535	540	2016	USA, California	ST1	SAMN10358704
Je28	Xylella fastidiosa subsp. fastidiosa	Vitis vinifera	38.4873	-122.535	540	2016	USA, California	ST1	SAMN10358705
Je29	Xylella fastidiosa subsp. fastidiosa	Vitis vinifera	38.4873	-122.535	540	2016	USA, California	ST1	SAMN10358706
Je3	Xylella fastidiosa subsp. fastidiosa	Vitis vinifera	34.6649	-120.354	121	2016	USA, California	ST1	SAMN10358707
Je30	Xylella fastidiosa subsp. fastidiosa	Vitis vinifera	38.4873	-122.535	540	2016	USA, California	ST1	SAMN10358708
Je31	Xylella fastidiosa subsp. fastidiosa	Vitis vinifera	38.4873	-122.535	540	2016	USA, California	ST1	SAMN10358709
Je32	Xylella fastidiosa subsp. fastidiosa	Vitis vinifera	38.4658	-122.397	43	2016	USA, California	ST1	SAMN10358710
Je33	Xylella fastidiosa subsp. fastidiosa	Vitis vinifera	38.4658	-122.397	43	2016	USA, California	ST1	SAMN10358711
Je34	Xylella fastidiosa subsp. fastidiosa	Vitis vinifera	38.4658	-122.397	43	2016	USA, California	ST1	SAMN10358712
Je35	Xylella fastidiosa subsp. fastidiosa	Vitis vinifera	38.4658	-122.397	43	2016	USA, California	ST1	SAMN10358713
Je36	Xylella fastidiosa subsp. fastidiosa	Vitis vinifera	38.4658	-122.397	43	2016	USA, California	ST1	SAMN10358714
Je37	Xylella fastidiosa subsp. fastidiosa	Vitis vinifera	38.4658	-122.397	43	2016	USA, California	ST1	SAMN10358715
Je38	Xylella fastidiosa subsp. fastidiosa	Vitis vinifera	38.3525	-122.291	16	2016	USA, California	ST1	SAMN10358716
Je39	Xylella fastidiosa subsp. fastidiosa	Vitis vinifera	38.3525	-122.291	16	2016	USA, California	ST1	SAMN10358717
Je4	Xylella fastidiosa subsp. fastidiosa	Vitis vinifera	34.6649	-120.353	121	2016	USA, California	ST1	SAMN10358718
Je40	Xylella fastidiosa subsp. fastidiosa	Vitis vinifera	38.3525	-122.291	16	2016	USA, California	ST1	SAMN10358719
Je41	Xylella fastidiosa subsp. fastidiosa	Vitis vinifera	38.3525	-122.291	16	2016	USA, California	ST1	SAMN10358720
Je42	Xylella fastidiosa subsp. fastidiosa	Vitis vinifera	38.3525	-122.291	16	2016	USA, California	ST1	SAMN10358721
Je43	Xylella fastidiosa subsp. fastidiosa	Vitis vinifera	38.4575	-122.422	54	2016	USA, California	ST1	SAMN10358722
Je44	Xylella fastidiosa subsp. fastidiosa	Vitis vinifera	38.4575	-122.422	54	2016	USA, California	ST1	SAMN10358723
Je45	Xylella fastidiosa subsp. fastidiosa	Vitis vinifera	38.4575	-122.422	54	2016	USA, California	ST1	SAMN10358724
Je46	Xylella fastidiosa subsp. fastidiosa	Vitis vinifera	38.4575	-122.422	54	2016	USA, California	ST1	SAMN10358725
Je47	Xylella fastidiosa subsp. fastidiosa	Vitis vinifera	38.3358	-122.294	17	2016	USA, California	ST1	SAMN10358726
Je48	Xylella fastidiosa subsp. fastidiosa	Vitis vinifera	38.3358	-122.294	17	2016	USA, California	ST1	SAMN10358727
Je49	Xylella fastidiosa subsp. fastidiosa	Vitis vinifera	38.3358	-122.294	17	2016	USA, California	ST1	SAMN10358728
Je5	Xylella fastidiosa subsp. fastidiosa	Vitis vinifera	34.6649	-120.353	121	2016	USA, California	ST1	SAMN10358729
Je50	Xylella fastidiosa subsp. fastidiosa	Vitis vinifera	38.3358	-122.294	17	2016	USA, California	ST1	SAMN10358730
Je51	Xylella fastidiosa subsp. fastidiosa	Vitis vinifera	38.4061	-122.341	27	2016	USA, California	ST1	SAMN10358731
Je52	Xylella fastidiosa subsp. fastidiosa	Vitis vinifera	38.4061	-122.341	27	2016	USA, California	ST1	SAMN10358732
Je53	Xylella fastidiosa subsp. fastidiosa	Vitis vinifera	38.4061	-122.341	27	2016	USA, California	ST1	SAMN10358733
Je54	Xylella fastidiosa subsp. fastidiosa	Vitis vinifera	38.4061	-122.341	27	2016	USA, California	ST1	SAMN10358734
Je55	Xylella fastidiosa subsp. fastidiosa	Vitis vinifera	38.3544	-122.327	30	2016	USA, California	ST1	SAMN10358735
Je56	Xylella fastidiosa subsp. fastidiosa	Vitis vinifera	38.3544	-122.327	30	2016	USA, California	ST1	SAMN10358736
Je57	Xylella fastidiosa subsp. fastidiosa	Vitis vinifera	38.3986	-122.323	38	2016	USA, California	ST1	SAMN10358737
Je58	Xylella fastidiosa subsp. fastidiosa	Vitis vinifera	38.3986	-122.323	38	2016	USA, California	ST1	SAMN10358738
Je59	Xylella fastidiosa subsp. fastidiosa	Vitis vinifera	38.3986	-122.323	38	2016	USA, California	ST1	SAMN10358739
Je6	Xylella fastidiosa subsp. fastidiosa	Vitis vinifera	38.6853	-122.952	48	2016	USA, California	ST1	SAMN10358740
Je60	Xylella fastidiosa subsp. fastidiosa	Vitis vinifera	35.3357	-118.807	247	2016	USA, California	ST1	SAMN10358741
Je61	Xylella fastidiosa subsp. fastidiosa	Vitis vinifera	38.6853	-122.952	48	2016	USA, California	ST1	SAMN10358742
Je62	Xylella fastidiosa subsp. fastidiosa	Vitis vinifera	38.3544	-122.327	30	2016	USA, California	ST1	SAMN10358743
Je63	Xylella fastidiosa subsp. fastidiosa	Vitis vinifera	35.2494	-118.753	183	2016	USA, California	ST1	SAMN10358744
Je64	Xylella fastidiosa subsp. fastidiosa	Vitis vinifera	35.2494	-118.753	183	2016	USA, California	ST1	SAMN10358745
Je65	Xylella fastidiosa subsp. fastidiosa	Vitis vinifera	35.2494	-118.753	183	2016	USA, California	ST1	SAMN10358746
Je66	Xylella fastidiosa subsp. fastidiosa	Vitis vinifera	35.2494	-118.753	183	2016	USA, California	ST1	SAMN10358747
Je67	Xylella fastidiosa subsp. fastidiosa	Vitis vinifera	35.2494	-118.753	183	2016	USA, California	ST1	SAMN10358748
Je68	Xylella fastidiosa subsp. fastidiosa	Vitis vinifera	35.2494	-118.753	183	2016	USA, California	ST1	SAMN10358749
Je69	Xylella fastidiosa subsp. fastidiosa	Vitis vinifera	35.2494	-118.753	183	2016	USA, California	ST1	SAMN10358750
Je7	Xylella fastidiosa subsp. fastidiosa	Vitis vinifera	38.6853	-122.952	48	2016	USA, California	ST1	SAMN10358751
Je70	Xylella fastidiosa subsp. fastidiosa	Vitis vinifera	35.2494	-118.753	183	2016	USA, California	ST1	SAMN10358752
Je71	Xylella fastidiosa subsp. fastidiosa	Vitis vinifera	35.2494	-118.753	183	2016	USA, California	ST1	SAMN10358753
Je72	Xylella fastidiosa subsp. fastidiosa	Vitis vinifera	35.2387	-118.761	175	2016	USA, California	ST1	SAMN10358754
Je73	Xylella fastidiosa subsp. fastidiosa	Vitis vinifera	35.2387	-118.761	175	2016	USA, California	ST1	SAMN10358755
Je74	Xylella fastidiosa subsp. fastidiosa	Vitis vinifera	35.2387	-118.761	175	2016	USA, California	ST1	SAMN10358756
Je75	Xylella fastidiosa subsp. fastidiosa	Vitis vinifera	35.2387	-118.761	175	2016	USA, California	ST1	SAMN10358757
Je76	Xylella fastidiosa subsp. fastidiosa	Vitis vinifera	35.2387	-118.761	175	2016	USA, California	ST1	SAMN10358758
Je77	Xylella fastidiosa subsp. fastidiosa	Vitis vinifera	35.2387	-118.761	175	2016	USA, California	ST1	SAMN10358759
Je78	Xylella fastidiosa subsp. fastidiosa	Vitis vinifera	35.2176	-118.761	161	2016	USA, California	ST1	SAMN10358760
Je79	Xylella fastidiosa subsp. fastidiosa	Vitis vinifera	35.2176	-118.761	161	2016	USA, California	ST1	SAMN10358761
Je8	Xylella fastidiosa subsp. fastidiosa	Vitis vinifera	38.6853	-122.952	48	2016	USA, California	ST1	SAMN10358762
Je80	Xylella fastidiosa subsp. fastidiosa	Vitis vinifera	35.2176	-118.761	161	2016	USA, California	ST1	SAMN10358763
Je81	Xylella fastidiosa subsp. fastidiosa	Vitis vinifera	35.2176	-118.761	161	2016	USA, California	ST1	SAMN10358764
Je82	Xylella fastidiosa subsp. fastidiosa	Vitis vinifera	35.2176	-118.761	161	2016	USA, California	ST1	SAMN10358765
Je83	Xylella fastidiosa subsp. fastidiosa	Vitis vinifera	35.2176	-118.761	161	2016	USA, California	ST1	SAMN10358766
Je84	Xylella fastidiosa subsp. fastidiosa	Vitis vinifera	35.2176	-118.761	161	2016	USA, California	ST1	SAMN10358767
Je85	Xylella fastidiosa subsp. fastidiosa	Vitis vinifera	35.2176	-118.761	161	2016	USA, California	ST1	SAMN10358768
Je86	Xylella fastidiosa subsp. fastidiosa	Vitis vinifera	33.5513	-117.02	482	2016	USA, California	ST1	SAMN10358769
Je87	Xylella fastidiosa subsp. fastidiosa	Vitis vinifera	38.6413	-122.909	36	2016	USA, California	ST1	SAMN10358770
Je88	Xylella fastidiosa subsp. fastidiosa	Vitis vinifera	38.6413	-122.909	36	2016	USA, California	ST1	SAMN10358771
Je89	Xylella fastidiosa subsp. fastidiosa	Vitis vinifera	38.7161	-122.983	72	2016	USA, California	ST1	SAMN10358772
Je9	Xylella fastidiosa subsp. fastidiosa	Vitis vinifera	38.6853	-122.952	48	2016	USA, California	ST1	SAMN10358773
Je90	Xylella fastidiosa subsp. fastidiosa	Vitis vinifera	38.7161	-122.983	72	2016	USA, California	ST1	SAMN10358774
Je91	Xylella fastidiosa subsp. fastidiosa	Vitis vinifera	38.4935	-122.877	15	2016	USA, California	ST1	SAMN10358775
Je92	Xylella fastidiosa subsp. fastidiosa	Vitis vinifera	38.5178	-122.891	31	2016	USA, California	ST1	SAMN10358776
Je93	Xylella fastidiosa subsp. fastidiosa	Vitis vinifera	38.5178	-122.891	31	2016	USA, California	ST1	SAMN10358777
Je94	Xylella fastidiosa subsp. fastidiosa	Vitis vinifera	38.5178	-122.891	31	2016	USA, California	ST1	SAMN10358778
Je95	Xylella fastidiosa subsp. fastidiosa	Vitis vinifera	38.557	-122.871	32	2016	USA, California	ST1	SAMN10358779
Je96	Xylella fastidiosa subsp. fastidiosa	Vitis vinifera	38.6708	-122.839	52	2016	USA, California	ST1	SAMN10358780
Je97	Xylella fastidiosa subsp. fastidiosa	Vitis vinifera	38.6708	-122.839	52	2016	USA, California	ST1	SAMN10358781
Je98	Xylella fastidiosa subsp. fastidiosa	Vitis vinifera	33.5226	-117.063	439	2016	USA, California	ST1	SAMN10358782
Je99	Xylella fastidiosa subsp. fastidiosa	Vitis vinifera	33.5226	-117.063	439	2016	USA, California	ST1	SAMN10358783
Conn Creek	Xylella fastidiosa subsp. fastidiosa	Vitis vinifera	38.2975	-122.287	6	1990-1999	USA, California	ST1	To be published
CV17-3	Xylella fastidiosa subsp. fastidiosa	Vitis vinifera	38.2975	-122.287	6	2011	USA, California	ST1	To be published
Xf_ATCC_35879	Xylella fastidiosa subsp. fastidiosa	Vitis vinifera	-	-	-	1987	USA, Florida	ST2	SAMN02997312
DSM10026	Xylella fastidiosa subsp. fastidiosa	Vitis vinifera	-	-	-	1987	USA, Florida	ST2	SAMN05660380
CFBP7970	Xylella fastidiosa subsp. fastidiosa	Vitis sp.	-	-	-	1987	USA, Florida	ST2	SAMN07998897
Xf50 (WM1-1)	Xylella fastidiosa subsp. fastidiosa	Vitis vinifera	34.5261	-83.9844	456	2009	USA, Georgia	ST2	SAMN09941434
Xf51 (CCPM1)	Xylella fastidiosa subsp. fastidiosa	Vitis vinifera	34.5261	-83.9844	456	2010	USA, Georgia	Unknown	SAMN09941435
14B1	Xylella fastidiosa subsp. fastidiosa	Vitis vinifera	34.797	-84.012	801	2014	USA, Georgia	ST2	SAMN15732826
14B2	Xylella fastidiosa subsp. fastidiosa	Vitis vinifera	34.797	-84.012	801	2014	USA, Georgia	ST2	SAMN15732827
14B3	Xylella fastidiosa subsp. fastidiosa	Vitis vinifera	34.797	-84.012	801	2014	USA, Georgia	ST2	SAMN15732828
14B4	Xylella fastidiosa subsp. fastidiosa	Vitis vinifera	34.797	-84.012	801	2014	USA, Georgia	ST2	SAMN15732829
14B5	Xylella fastidiosa subsp. fastidiosa	Vitis vinifera	34.797	-84.012	801	2014	USA, Georgia	ST2	SAMN15732830
14B6	Xylella fastidiosa subsp. fastidiosa	Vitis vinifera	34.797	-84.012	801	2014	USA, Georgia	ST2	SAMN15732831
14B7	Xylella fastidiosa subsp. fastidiosa	Vitis vinifera	34.797	-84.012	801	2014	USA, Georgia	ST2	SAMN15732832
15B1	Xylella fastidiosa subsp. fastidiosa	Vitis vinifera	34.797	-84.012	801	2015	USA, Georgia	ST2	SAMN15732833
15B2	Xylella fastidiosa subsp. fastidiosa	Vitis vinifera	34.797	-84.012	801	2015	USA, Georgia	ST2	SAMN15732834
15B3	Xylella fastidiosa subsp. fastidiosa	Vitis vinifera	34.797	-84.012	801	2015	USA, Georgia	ST2	SAMN15732835
16B6	Xylella fastidiosa subsp. fastidiosa	Vitis vinifera	34.797	-84.012	801	2016	USA, Georgia	ST2	SAMN15732836
15M1	Xylella fastidiosa subsp. fastidiosa	Vitis vinifera	34.57	-84.064	444	2015	USA, Georgia	ST2	SAMN15732837
16B1	Xylella fastidiosa subsp. fastidiosa	Vitis vinifera	34.797	-84.012	801	2016	USA, Georgia	ST2	SAMN15732838
16B2	Xylella fastidiosa subsp. fastidiosa	Vitis vinifera	34.797	-84.012	801	2016	USA, Georgia	ST2	SAMN15732839
16B3	Xylella fastidiosa subsp. fastidiosa	Vitis vinifera	34.797	-84.012	801	2016	USA, Georgia	ST2	SAMN15732840
16B4	Xylella fastidiosa subsp. fastidiosa	Vitis vinifera	34.797	-84.012	801	2016	USA, Georgia	ST2	SAMN15732841
16B5	Xylella fastidiosa subsp. fastidiosa	Vitis vinifera	34.797	-84.012	801	2016	USA, Georgia	ST2	SAMN15732842
16M2	Xylella fastidiosa subsp. fastidiosa	Vitis vinifera	34.57	-84.064	444	2016	USA, Georgia	ST1	SAMN15732843
16M3	Xylella fastidiosa subsp. fastidiosa	Vitis vinifera	34.57	-84.064	444	2016	USA, Georgia	ST1	SAMN15732844
16M5	Xylella fastidiosa subsp. fastidiosa	Vitis vinifera	34.57	-84.064	444	2016	USA, Georgia	ST2	SAMN15732845
16M6	Xylella fastidiosa subsp. fastidiosa	Vitis vinifera	34.57	-84.064	444	2016	USA, Georgia	ST2	SAMN15732846
16M7	Xylella fastidiosa subsp. fastidiosa	Vitis vinifera	34.57	-84.064	444	2016	USA, Georgia	ST2	SAMN15732847
16M8	Xylella fastidiosa subsp. fastidiosa	Vitis vinifera	34.57	-84.064	444	2016	USA, Georgia	ST2	SAMN15732848
16M9	Xylella fastidiosa subsp. fastidiosa	Vitis vinifera	34.57	-84.064	444	2016	USA, Georgia	ST2	SAMN15732849
CFBP7969	Xylella fastidiosa subsp. fastidiosa	Vitis rotundifolia cv Carlos	34.3207	-77.9225	11	1985	USA, North Carolina	ST2	SAMN07998892
GB514	Xylella fastidiosa subsp. fastidiosa	Vitis vinifera	30.2808	-98.9263	550	2006	USA, Texas	ST1	SAMN02603754
PLS229	Xylella taiwanensis	Pyrus pyrifolia	24.3372	120.736	201	2014	Taiwan, Taichung, Houli District	Unknown	SAMN02570451
